# Supplementary material for: Guillain-Barré Syndrome with Respiratory Failure following Spine Surgery for Incomplete Cervical Cord Injury: A Case Report and Literature Review
Source: Medicina (Kaunas). 2022 Aug 6;58(8):1063. doi: 10.3390/medicina58081063 (PMC9415430; doi:10.3390/medicina58081063)
Supplement: Supplementary file 1 [file medicina-58-01063-s001.zip]

Archive with 1 entries (1 files):
- medicina-1808624-supplementary.pdf
